# Supplementary material for: Identification and Characterization of trans-Isopentenyl Diphosphate Synthases Involved in Herbivory-Induced Volatile Terpene Formation in Populus trichocarpa
Source: Molecules. 2019 Jun 29;24(13):2408. doi: 10.3390/molecules24132408 (PMC6651613; doi:10.3390/molecules24132408)
Supplement: Supplementary file 1 [file molecules-24-02408-s001.zip]

Archive with 1 entries (1 files):
- molecules-527043-supplementary.pptx
